# Supplementary material for: Effects of Biodanza® SRT on Motor, Cognitive, and Behavioral Symptoms in Patients with Parkinson’s Disease: A Randomized Controlled Study
Source: J Pers Med. 2024 May 30;14(6):588. doi: 10.3390/jpm14060588 (PMC11204495; doi:10.3390/jpm14060588)
Supplement: Supplementary file 1 [file jpm-14-00588-s001.zip]

Archive with 1 entries (1 files):
- jpm-3034526-supplementary.pdf
